# Supplementary material for: Evaluation of the Prevalence of Staphylococcus aureus in Chicken Fillets and Its Bio-Control Using Different Seaweed Extracts
Source: Foods. 2022 Dec 21;12(1):20. doi: 10.3390/foods12010020 (PMC9818820; doi:10.3390/foods12010020)
Supplement: Supplementary file 1 [file foods-12-00020-s001.zip]

Archive with 1 entries (1 files):
- foods-2083129-supplementary.pdf
